# Supplementary material for: Alternating hemiplegia of childhood: An electroclinical study of sleep and hemiplegia
Source: PLoS One. 2022 Sep 30;17(9):e0268720. doi: 10.1371/journal.pone.0268720 (PMC9524638; doi:10.1371/journal.pone.0268720)
Supplement: S1 File — Each of the episodes from the two patients has a separate ‘pre’ (5 minutes immediately preceding clinical onset), ‘event’(5 minutes during hemiplegic episode) and ‘post’ (5 minutes immediately following clinical offset) EEG file in addition to baseline ‘con_wake’ control file. (ZIP) [file pone.0268720.s003.zip]

Archive with 72 entries (71 files):
- Anonimus/
- __MACOSX/._Anonimus
- Anonimus/Pt2b_post_annon.edf
- __MACOSX/Anonimus/._Pt2b_post_annon.edf
- Anonimus/Pt1b_pre1_annon.edf
- __MACOSX/Anonimus/._Pt1b_pre1_annon.edf
- Anonimus/Pt1d_event_annon.edf
- __MACOSX/Anonimus/._Pt1d_event_annon.edf
- Anonimus/Pt2e_post_annon.edf
- __MACOSX/Anonimus/._Pt2e_post_annon.edf
- Anonimus/Pt1c_event_annon.edf
- __MACOSX/Anonimus/._Pt1c_event_annon.edf
- Anonimus/Pt1c_pre1_annon.edf
- __MACOSX/Anonimus/._Pt1c_pre1_annon.edf
- Anonimus/Pt2a_event_annon.edf
- __MACOSX/Anonimus/._Pt2a_event_annon.edf
- Anonimus/Pt1d_pre1_annon.edf
- __MACOSX/Anonimus/._Pt1d_pre1_annon.edf
- Anonimus/Pt2a_pre2_annon.edf
- __MACOSX/Anonimus/._Pt2a_pre2_annon.edf
- Anonimus/Pt2a_post_annon.edf
- __MACOSX/Anonimus/._Pt2a_post_annon.edf
- Anonimus/Pt1b_event_annon.edf
- __MACOSX/Anonimus/._Pt1b_event_annon.edf
- Anonimus/Pt2d_pre2_annon.edf
- __MACOSX/Anonimus/._Pt2d_pre2_annon.edf
- Anonimus/Pt2e_pre2_annon.edf
- __MACOSX/Anonimus/._Pt2e_pre2_annon.edf
- Anonimus/Pt2_con_wake_annon.edf
- __MACOSX/Anonimus/._Pt2_con_wake_annon.edf
- Anonimus/Pt2b_pre2_annon.edf
- __MACOSX/Anonimus/._Pt2b_pre2_annon.edf
- Anonimus/Pt1e_event_annon.edf
- __MACOSX/Anonimus/._Pt1e_event_annon.edf
- Anonimus/Pt1f_pre2_annon.edf
- __MACOSX/Anonimus/._Pt1f_pre2_annon.edf
- Anonimus/Pt1b_con_wake_annon.edf
- __MACOSX/Anonimus/._Pt1b_con_wake_annon.edf
- Anonimus/Pt1d_post_annon.edf
- __MACOSX/Anonimus/._Pt1d_post_annon.edf
- Anonimus/Pt1a_pre2_annon.edf
- __MACOSX/Anonimus/._Pt1a_pre2_annon.edf
- Anonimus/Pt2b_event_annon.edf
- __MACOSX/Anonimus/._Pt2b_event_annon.edf
- Anonimus/Pt1c_post_annon.edf
- __MACOSX/Anonimus/._Pt1c_post_annon.edf
- Anonimus/Pt2e_event_annon.edf
- __MACOSX/Anonimus/._Pt2e_event_annon.edf
- Anonimus/Pt1a_con_wake_annon.edf
- __MACOSX/Anonimus/._Pt1a_con_wake_annon.edf
- Anonimus/Pt1e_post_annon.edf
- __MACOSX/Anonimus/._Pt1e_post_annon.edf
- Anonimus/Pt1e_pre2_annon.edf
- __MACOSX/Anonimus/._Pt1e_pre2_annon.edf
- Anonimus/Pt2d_event_annon.edf
- __MACOSX/Anonimus/._Pt2d_event_annon.edf
- Anonimus/Pt1f_event_annon.edf
- __MACOSX/Anonimus/._Pt1f_event_annon.edf
- Anonimus/Pt1b_pre2_annon.edf
- __MACOSX/Anonimus/._Pt1b_pre2_annon.edf
- Anonimus/Pt1b_post_sleep_annon.edf
- __MACOSX/Anonimus/._Pt1b_post_sleep_annon.edf
- Anonimus/Pt1c_pre2_annon.edf
- __MACOSX/Anonimus/._Pt1c_pre2_annon.edf
- Anonimus/Pt1a_event_annon.edf
- __MACOSX/Anonimus/._Pt1a_event_annon.edf
- Anonimus/Pt1a_post_annon.edf
- __MACOSX/Anonimus/._Pt1a_post_annon.edf
- Anonimus/Pt1d_pre2_annon.edf
- __MACOSX/Anonimus/._Pt1d_pre2_annon.edf
- Anonimus/Pt2d_post_incl_sleep.edf
- __MACOSX/Anonimus/._Pt2d_post_incl_sleep.edf
